# Supplementary material for: Lymphatic Filariasis Elimination in American Samoa: Evaluation of Molecular Xenomonitoring as a Surveillance Tool in the Endgame
Source: PLoS Negl Trop Dis. 2016 Nov 1;10(11):e0005108. doi: 10.1371/journal.pntd.0005108 (PMC5089733; doi:10.1371/journal.pntd.0005108)
Supplement: S1 Appendix — (XLSX) [file pntd.0005108.s001.xlsx]

## Sheet: Sheet1
Village ID	Total number of people sampled	Seroneg for Og4C3	Seropos for Og4C3	No result for Og4C3	Village-level seroprevalence for Og4C3 (%)	Seroneg for Bm14	Seropos for Bm14	No result for Bm14	Village-level seroprevalence for Bm14 (%)	Seroneg for Wb123	Seropos for Wb123	No result for Wb123	Village-level seroprevalence for Wb123 (%)
1	14	13	1	0	7.14286	8	6	0	42.8571	11	3	0	21.4286
2	3	3	0	0	0	2	1	0	33.3333	2	1	0	33.3333
3	8	7	1	0	12.5	4	4	0	50	6	2	0	25
4	9	9	0	0	0	8	1	0	11.1111	9	0	0	0
5	10	9	1	0	10	7	3	0	30	8	2	0	20
6	5	4	1	0	20	5	0	0	0	4	1	0	20
7	16	16	0	0	0	14	2	0	12.5	14	2	0	12.5
8	3	2	1	0	33.3333	0	3	0	100	1	2	0	66.6667
9	10	10	0	0	0	9	1	0	10	9	1	0	10
10	13	9	4	0	30.7692	7	6	0	46.1538	9	4	0	30.7692
11	10	10	0	0	0	10	0	0	0	10	0	0	0
12	15	14	0	1	0	13	2	0	13.3333	15	0	0	0
13	16	15	0	1	0	11	4	1	25	12	3	1	18.75
14	23	19	4	0	17.3913	14	9	0	39.1304	18	5	0	21.7391
15	20	20	0	0	0	17	3	0	15	20	0	0	0
16	28	27	1	0	3.57143	25	3	0	10.7143	25	3	0	10.7143
17	14	14	0	0	0	12	2	0	14.2857	14	0	0	0
18	2	2	0	0	0	2	0	0	0	2	0	0	0
19	7	7	0	0	0	6	1	0	14.2857	7	0	0	0
20	5	5	0	0	0	4	1	0	20	5	0	0	0
21	2	2	0	0	0	2	0	0	0	2	0	0	0
22	11	11	0	0	0	8	3	0	27.2727	10	1	0	9.09091
23	14	14	0	0	0	11	3	0	21.4286	12	2	0	14.2857
24	17	17	0	0	0	15	2	0	11.7647	14	3	0	17.6471
25	73	71	2	0	2.73973	60	13	0	17.8082	69	4	0	5.47945
26	21	21	0	0	0	19	2	0	9.52381	21	0	0	0
27	14	14	0	0	0	13	1	0	7.14286	14	0	0	0
28	14	14	0	0	0	11	3	0	21.4286	14	0	0	0
29	26	26	0	0	0	25	1	0	3.84615	26	0	0	0
30	2	2	0	0	0	2	0	0	0	2	0	0	0
31	7	6	1	0	14.2857	6	1	0	14.2857	6	1	0	14.2857
32	14	13	1	0	7.14286	11	3	0	21.4286	13	1	0	7.14286
